# Supplementary material for: Dissociating the Effects of Light at Night from Circadian Misalignment in a Neurodevelopmental Disorder Mouse Model Using Ultradian Light–Dark Cycles
Source: Clocks Sleep. 2025 Sep 15;7(3):48. doi: 10.3390/clockssleep7030048 (PMC12452560; doi:10.3390/clockssleep7030048)
Supplement: Supplementary file 1 [file clockssleep-07-00048-s001.zip]

Archive with 1 entries (1 files):
- clockssleep-3777085-supplementary.pdf
